# Supplementary material for: Effect of Mediterranean Dietary Pattern on Cognitive Status in Community-Dwelling Older Adults
Source: Nutrients. 2023 Sep 8;15(18):3911. doi: 10.3390/nu15183911 (PMC10537047; doi:10.3390/nu15183911)
Supplement: Supplementary file 1 [file nutrients-15-03911-s001.zip]

Archive with 1 entries (1 files):
- nutrients-2573895-supplementary.pdf
